# Supplementary material for: Humic Substances Isolated from Recycled Biomass Trigger Jasmonic Acid Biosynthesis and Signalling
Source: Plants (Basel). 2023 Sep 1;12(17):3148. doi: 10.3390/plants12173148 (PMC10490330; doi:10.3390/plants12173148)
Supplement: Supplementary file 1 [file plants-12-03148-s001.zip]

Archive with 1 entries (1 files):
- plants-2530646-Supplementary File Table 1.pdf
